# Supplementary material for: Off-season circulation and characterization of enterovirus D68 with respiratory and neurological presentation using whole-genome sequencing
Source: Front Microbiol. 2023 Feb 9;13:1088770. doi: 10.3389/fmicb.2022.1088770 (PMC9947850; doi:10.3389/fmicb.2022.1088770)
Supplement: Supplementary file 2 [file Data_Sheet_2.xlsx]

## Sheet: Sheet1
						Sample ID
Reference Chromosome	Region (nt position)	Gene	Mutation Type	Reference	Change	S1	S2	S3	S4	S5	S6	S7	S8	S9	S10	S11	S12*	S13	S14	S15	S16	S17	S18	S19	S20	Sample count
AY426531.1	783..784	VP4	MNV	CA	TG		x					x	x	x	x	x		x	x	x	x		x	x	x	13			Key
AY426531.1	1114	VP2	SNV	T	G	x	x	x	x		x	x	x	x	x	x	x	x	x	x	x		x	x	x	18			Acute flaccid myelitis	10
AY426531.1	1156..1157	VP2	MNV	AG	GC		x	x	x		x		x													5				16
AY426531.1	1157	VP2	SNV	G	C		x	x	x		x		x				x									6			Meningitis	12
AY426531.1	1159	VP2	SNV	A	G												x									1			Clade A2	12*
AY426531.1	1160..1161	VP2	MNV	AT	CA		x	x	x		x	x	x	x	x	x										9			Fecal Material	19
AY426531.1	1161	VP2	SNV	T	A		x	x	x		x	x	x	x	x	x	x									10			Cerebrospinal fluid Material	10
AY426531.1	1230..1231	VP2	MNV	AT	GC		x	x	x		x	x	x	x	x	x	x		x	x	x		x	x	x	16				12
AY426531.1	1369	VP2	SNV	A	G	x	x	x	x		x	x	x	x	x	x	x	x	x	x	x		x	x	x	18			>28 Ct value	5,10,16,17
AY426531.1	1390..1391	VP2	MNV	AG	GC			x																		1
AY426531.1	1438	VP2	SNV	A	C												x				x		x	x	x	5
AY426531.1	1438	VP2	SNV	A	T	x	x	x	x		x	x	x	x	x	x		x	x	x						13
AY426531.1	1440	VP2	SNV	A	G	x	x	x	x		x		x		x	x		x			x		x	x	x	13
AY426531.1	1523	VP2	SNV	T	C	x	x	x	x		x	x	x		x	x		x	x	x	x		x	x	x	16
AY426531.1	1570	VP2	SNV	G	A		x	x	x			x		x	x	x										7
AY426531.1	1603	VP2	SNV	A	G												x									1
AY426531.1	1605	VP2	SNV	G	A												x									1
AY426531.1	1611..1612	VP2	MNV	TG	CA		x	x	x		x	x	x	x	x	x										9
AY426531.1	1612	VP2	SNV	G	A	x	x	x	x		x	x	x	x	x	x	x									11
AY426531.1	1678	VP2	SNV	A	G												x									1
AY426531.1	1800..1801	VP3	MNV	AA	GG	x	x	x	x		x	x	x	x		x		x	x	x	x		x	x	x	16
AY426531.1	1801	VP3	SNV	A	G	x	x	x	x		x	x	x	x		x	x	x	x	x	x		x	x	x	17
AY426531.1	1818..1819	VP3	MNV	AA	GG								x													1
AY426531.1	1819	VP3	SNV	A	G		x						x				x									3
AY426531.1	1822	VP3	SNV	A	G		x	x	x		x	x	x	x		x										8
AY426531.1	1860..1861	VP3	MNV	CG	AA	x	x	x			x	x	x	x		x		x								9
AY426531.1	1867..1868	VP3	MNV	AA	GT	x		x	x		x						x	x								6
AY426531.1	1876	VP3	SNV	G	C												x									1
AY426531.1	1886	VP3	SNV	G	A			x			x						x									3
AY426531.1	1886..1887	VP3	MNV	GA	AG			x																		1
AY426531.1	1901	VP3	SNV	T	C			x																		1
AY426531.1	1903..1906	VP3	MNV	CAAG	TTGA			x																		1
AY426531.1	1904	VP3	SNV	A	T			x									x									2
AY426531.1	1906	VP3	SNV	G	A			x									x									2
AY426531.1	1911..1912	VP3	MNV	TC	CG												x									1
AY426531.1	1912	VP3	SNV	C	G	x	x	x	x		x	x	x	x		x	x	x	x	x	x		x	x	x	17
AY426531.1	2179	VP3	SNV	A	G												x									1
AY426531.1	2222..2223	VP3	MNV	GC	AT	x	x		x		x	x	x	x	x	x	x	x	x	x	x		x	x	x	17
AY426531.1	2294	VP3	SNV	G	A												x									1
AY426531.1	2304..2305	VP3	MNV	TG	CA												x									1
AY426531.1	2329	VP3	SNV	A	G												x									1
AY426531.1	2331	VP3	SNV	A	G												x									1
AY426531.1	2389..2390	VP1	MNV	TC	AT				x		x	x	x	x	x	x										7
AY426531.1	2389..2390	VP1	MNV	TC	CT		x																			1
AY426531.1	2392	VP1	SNV	A	G	x			x		x	x	x	x	x	x	x	x	x	x			x	x	x	15
AY426531.1	2394	VP1	SNV	C	A												x									1
AY426531.1	2405	VP1	SNV	G	A												x									1
AY426531.1	2425	VP1	SNV	G	A	x	x		x		x	x	x	x	x	x	x	x	x	x	x		x	x	x	17
AY426531.1	2432..2433	VP1	MNV	GT	AC								x													1
AY426531.1	2525	VP1	SNV	C	G												x									1
AY426531.1	2614	VP1	SNV	G	A												x									1
AY426531.1	2662	VP1	SNV	G	A		x		x		x	x	x	x	x	x				x	x		x	x		12	BC loop
AY426531.1	2669^2670	VP1	Insertion	-	TA							x	x	x												3
AY426531.1	2670	VP1	Replacement	C	TGA												x									1
AY426531.1	2674	VP1	SNV	G	A	x	x		x		x	x	x	x	x	x	x	x	x	x	x		x	x	x	17
AY426531.1	2677	VP1	SNV	G	A		x										x									2
AY426531.1	2677..2679	VP1	Replacement	GGG	A							x														1
AY426531.1	2679..2680	VP1	Deletion	GA	-		x																			1
AY426531.1	2683	VP1	SNV	C	G	x	x		x		x	x	x	x	x	x	x	x	x	x	x		x	x	x	17
AY426531.1	2696..2697	VP1	MNV	TT	AC												x									1
AY426531.1	2717	VP1	SNV	A	G	x	x		x		x	x	x	x	x	x		x	x	x	x		x	x	x	16
AY426531.1	2717..2718	VP1	MNV	AG	GA		x																			1
AY426531.1	2813	VP1	SNV	A	G	x			x		x	x	x	x	x	x		x	x	x	x		x	x	x	15	DE loop
AY426531.1	2818	VP1	SNV	G	A				x		x	x	x	x	x	x										7
AY426531.1	2822	VP1	SNV	G	A				x		x	x	x	x	x	x			x	x						9
AY426531.1	2822..2823	VP1	MNV	GC	AT				x		x															2
AY426531.1	2829..2830	VP1	MNV	CA	TG		x				x			x	x											4
AY426531.1	2832	VP1	SNV	G	T		x																			1
AY426531.1	2893	VP1	SNV	G	A												x									1
AY426531.1	2947	VP1	SNV	A	G												x									1
AY426531.1	3041	VP1	SNV	A	C		x		x		x	x	x	x		x										7
AY426531.1	3115	VP1	SNV	G	A												x									1
AY426531.1	3193	VP1	SNV	A	C	x	x		x		x	x	x	x	x	x	x	x	x	x	x		x	x	x	17
AY426531.1	3195	VP1	SNV	G	A		x										x									2
AY426531.1	3233	VP1	SNV	G	A		x		x		x	x	x	x	x	x	x									9
AY426531.1	3237	VP1	SNV	T	A		x					x														2
AY426531.1	3239	VP1	SNV	C	G	x	x		x		x	x	x	x	x	x	x	x	x	x	x		x	x	x	17
AY426531.1	3249..3250	VP1	MNV	CA	TG		x		x		x	x	x	x	x	x	x			x			x			11
AY426531.1	3278..3279	VP1	MNV	CG	AC	x	x		x		x	x	x	x		x		x	x	x			x	x	x	14
AY426531.1	3281	VP1	SNV	G	A		x																			1
AY426531.1	3283	VP1	SNV	G	A												x									1
AY426531.1	3287	VP1	SNV	C	A	x	x		x		x	x	x	x	x	x		x	x	x	x		x	x	x	16
AY426531.1	3300..3301	VP1	MNV	CA	TG												x									1
AY426531.1	3311..3312	VP1	MNV	CC	AT												x									1
AY426531.1	3380	2A	SNV	T	C		x					x	x	x	x	x			x	x	x		x	x	x	12
AY426531.1	3381	2A	SNV	A	G						x															1
AY426531.1	3423..3424	2A	MNV	TG	CA				x																	1
AY426531.1	3509	2A	SNV	G	A	x	x				x	x	x	x	x	x		x	x	x	x		x	x	x	15
AY426531.1	3566	2A	SNV	A	G							x	x	x	x	x							x	x		7
AY426531.1	3568	2A	SNV	G	A				x																	1
AY426531.1	3569	2A	SNV	A	G						x															1
AY426531.1	3611	2A	SNV	C	T			x								x										2
AY426531.1	3824	2B	SNV	A	G												x									1
AY426531.1	3945..3946	2B	MNV	GA	AG		x		x		x	x	x	x	x	x			x	x					x	11
AY426531.1	4142..4143	2C	MNV	AT	GC												x									1
AY426531.1	4214..4215	2C	MNV	CA	AG									x												1
AY426531.1	4226..4227	2C	MNV	AA	GC		x										x									2
AY426531.1	4227	2C	SNV	A	C		x					x	x	x	x	x	x									7
AY426531.1	4234	2C	SNV	A	G		x																			1
AY426531.1	4268	2C	SNV	G	A	x	x		x		x	x	x	x	x	x	x	x	x	x			x	x	x	16
AY426531.1	4345	2C	SNV	T	G	x	x		x		x	x	x	x	x	x	x	x	x	x			x	x	x	16
AY426531.1	4357	2C	SNV	G	A												x									1
AY426531.1	4869..4870	2C	MNV	TA	CG								x													1
AY426531.1	4870	2C	SNV	A	G		x						x				x									3
AY426531.1	4870..4871	2C	MNV	AA	GG		x																			1
AY426531.1	4876	2C	SNV	A	G		x						x				x									3
AY426531.1	4882	2C	SNV	A	G						x															1
AY426531.1	4962..4963	2C	MNV	GG	TA	x	x		x		x	x	x	x	x	x	x	x	x	x			x	x	x	16
AY426531.1	5003	2C	SNV	C	T												x									1
AY426531.1	5024	2C	SNV	A	G						x															1
AY426531.1	5079..5080	3A	MNV	CG	TA												x									1
AY426531.1	5080	3A	SNV	G	A	x	x		x		x	x	x	x	x	x	x	x	x	x			x	x	x	16
AY426531.1	5200	3A	SNV	G	C	x	x		x		x	x	x	x	x	x		x	x	x			x	x	x	15
AY426531.1	5245	3A	SNV	A	G												x									1
AY426531.1	5458	3C	SNV	C	T												x									1
AY426531.1	5464	3C	SNV	G	A												x									1
AY426531.1	5466..5467	3C	MNV	GT	AC												x									1
AY426531.1	5513	3C	SNV	T	C				x							x										2
AY426531.1	5523..5524	3C	MNV	CA	TG				x		x	x	x	x	x	x										7
AY426531.1	5540	3C	SNV	G	A												x									1
AY426531.1	5574..5575	3C	MNV	AG	TA		x																			1
AY426531.1	5598..5599	3C	MNV	AG	TA							x														1
AY426531.1	5653..5655	3C	MNV	TGT	CAC												x									1
AY426531.1	5654	3C	SNV	G	A	x	x		x		x	x	x	x	x	x	x	x	x	x			x	x	x	15
AY426531.1	5654..5655	3C	MNV	GT	AC		x										x									2
AY426531.1	5695	3C	SNV	T	A				x		x							x								3
AY426531.1	5942	3D	SNV	A	G	x	x		x		x	x	x	x	x	x		x								10
AY426531.1	6187	3D	SNV	G	A												x									1
AY426531.1	6209	3D	SNV	A	G	x	x		x		x	x	x	x	x	x	x	x	x				x	x	x	15
AY426531.1	6228	3D	SNV	G	T	x	x		x		x	x	x	x	x	x	x	x	x				x	x	x	15
AY426531.1	6315	3D	SNV	A	C	x	x		x		x	x	x	x	x	x		x	x				x	x	x	14
AY426531.1	6329	3D	SNV	G	C												x									1
AY426531.1	6341	3D	SNV	A	G												x									1
AY426531.1	6595	3D	SNV	G	C												x									1
AY426531.1	6619	3D	SNV	G	A			x				x				x										3
AY426531.1	6753..6754	3D	MNV	TG	CA		x																			1
AY426531.1	6754	3D	SNV	G	A	x	x		x		x		x	x	x	x	x	x	x				x	x	x	13
AY426531.1	6757	3D	SNV	A	G	x	x		x		x	x	x	x	x	x	x	x	x				x	x	x	15
AY426531.1	6969..6970	3D	MNV	GG	AC												x									1
AY426531.1	7002..7003	3D	MNV	CA	TG	x	x		x		x	x	x	x	x	x	x									10
